# Supplementary material for: Identification of a putative molecular subtype of adult-type diffuse astrocytoma with recurrent MAPK pathway alterations
Source: Acta Neuropathol. 2024 Jul 18;148(1):7. doi: 10.1007/s00401-024-02766-2 (PMC11258072; doi:10.1007/s00401-024-02766-2)
Supplement: Supplementary file 1 — Supplementary file1 (XLSX 25 kb) [file 401_2024_2766_MOESM1_ESM.xlsx]

## Sheet: Supplementary Table 1
Supplementary Table 1 - Clinicopathological and molecular characteristics of the cohort
Case #	Sex	Age (years)	Tumor location	Tumor location (specifc)	Initial diagnosis	MC max_super_family_class (V12.8)	MC max_super_family_score (V12.8)	MC max_family_class (V12.8)	MC max_family_score (V12.8)	MC max_class (V12.8)	MC max_class_score (V12.8)	MC max_subclass (V12.8)	MC max_subclass_score (V12.8)	MGMT promoter status	CDKN2A/B	Amplifications	Deletions	DNA seq platform	RNA seq platform
1	Female	37	Supratentorial	Cerebrum	High-grade glioma, NEC	Adult-type diffuse gliomas	0.999967	diffuse high-grade neuroepithelial tumour [adult-type]	0.999957	diffuse high-grade neuroepithelial tumour [adult-type, non-defined type B]	0.999954	Adult-type diffuse high grade glioma, IDH-wildtype, subtype B	0.999954	unmethylated	Balanced	.	.	NPHD2022A	NA
2	Female	69	Infratentorial	Brain stem	High-grade glioma, NEC	Adult-type diffuse gliomas	0.999996	diffuse high-grade neuroepithelial tumour [adult-type]	0.999994	diffuse high-grade neuroepithelial tumour [adult-type, non-defined type B]	0.999994	Adult-type diffuse high grade glioma, IDH-wildtype, subtype B	0.999994	unmethylated	Balanced	.	.	NPHD2022A	NPHDRNA
3	Male	NA	NA	NA	High-grade glioma, NEC	Adult-type diffuse gliomas	1	diffuse high-grade neuroepithelial tumour [adult-type]	1	diffuse high-grade neuroepithelial tumour [adult-type, non-defined type B]	1	Adult-type diffuse high grade glioma, IDH-wildtype, subtype B	1	unmethylated	Heterozygous deletion	.	.	NPHD2022A	NA
4	Male	51	Infratentorial	Spinal, C1	High-grade glioma, NEC	Adult-type diffuse gliomas	1	diffuse high-grade neuroepithelial tumour [adult-type]	1	diffuse high-grade neuroepithelial tumour [adult-type, non-defined type B]	1	Adult-type diffuse high grade glioma, IDH-wildtype, subtype B	1	methylated	Balanced	.	.	NPHD2022A	NA
5	Male	48	Supratentorial	Temporal right	Low-grade glioma, NEC	Adult-type diffuse gliomas	0.999976	diffuse high-grade neuroepithelial tumour [adult-type]	0.999972	diffuse high-grade neuroepithelial tumour [adult-type, non-defined type B]	0.99997	Adult-type diffuse high grade glioma, IDH-wildtype, subtype B	0.99997	unmethylated	Balanced	.	TP53 (homozygous); NF1 (heterozygous); RB1 (heterozygous)	NPHD2022A	NA
6	Male	NA	NA	NA	Glioblastoma, IDH-wildtype	Adult-type diffuse gliomas	1	diffuse high-grade neuroepithelial tumour [adult-type]	1	diffuse high-grade neuroepithelial tumour [adult-type, non-defined type B]	1	Adult-type diffuse high grade glioma, IDH-wildtype, subtype B	1	unmethylated	Homozygous deletion	.	.	NPHD2022A	NA
7	Male	27	Infratentorial	Cerebellum	Glioblastoma, IDH-wildtype	Adult-type diffuse gliomas	0.999798	diffuse high-grade neuroepithelial tumour [adult-type]	0.999728	diffuse high-grade neuroepithelial tumour [adult-type, non-defined type B]	0.999719	Adult-type diffuse high grade glioma, IDH-wildtype, subtype B	0.999719	unmethylated	Homozygous deletion	.	NF1 (heterozygous)	NPHD2022A	NA
8	Male	28	Supratentorial	Frontal	Glioblastoma, IDH-wildtype	Adult-type diffuse gliomas	1	diffuse high-grade neuroepithelial tumour [adult-type]	1	diffuse high-grade neuroepithelial tumour [adult-type, non-defined type B]	1	Adult-type diffuse high grade glioma, IDH-wildtype, subtype B	1	unmethylated	Balanced	.	.	NPHD2022A	NPHDRNA
9	Female	30	Supratentorial	Putamen	Diffuse glioma, NEC	Adult-type diffuse gliomas	0.923296	diffuse high-grade neuroepithelial tumour [adult-type]	0.917125	diffuse high-grade neuroepithelial tumour [adult-type, non-defined type B]	0.915129	Adult-type diffuse high grade glioma, IDH-wildtype, subtype B	0.915129	unmethylated	Balanced	.	.	NPHD2022A	NA
10	Female	NA	Supratentorial	Insular	Glioblastoma, IDH-wildtype	Adult-type diffuse gliomas	0.999996	diffuse high-grade neuroepithelial tumour [adult-type]	0.999995	diffuse high-grade neuroepithelial tumour [adult-type, non-defined type B]	0.999995	Adult-type diffuse high grade glioma, IDH-wildtype, subtype B	0.999995	unmethylated	Balanced	.	TP53 (heterozygous)	NPHD2022A	NA
11	Male	72	Infratentorial	Cerebellum	Glioblastoma, IDH-wildtype	Adult-type diffuse gliomas	1	diffuse high-grade neuroepithelial tumour [adult-type]	1	diffuse high-grade neuroepithelial tumour [adult-type, non-defined type B]	1	Adult-type diffuse high grade glioma, IDH-wildtype, subtype B	1	unmethylated	Balanced	.	.	NPHD2022A	NA
12	Male	31	Supratentorial	Fronto-temporal left	Glioblastoma, IDH-wildtype	Adult-type diffuse gliomas	0.999889	diffuse high-grade neuroepithelial tumour [adult-type]	0.99986	diffuse high-grade neuroepithelial tumour [adult-type, non-defined type B]	0.999854	Adult-type diffuse high grade glioma, IDH-wildtype, subtype B	0.999854	unmethylated	Homozygous deletion	.	.	NPHD2022A	NPHDRNA
13	Male	28	Supratentorial	Frontal right	Glioblastoma, IDH-wildtype	Adult-type diffuse gliomas	1	diffuse high-grade neuroepithelial tumour [adult-type]	1	diffuse high-grade neuroepithelial tumour [adult-type, non-defined type B]	1	Adult-type diffuse high grade glioma, IDH-wildtype, subtype B	1	unmethylated	Balanced	PDGFRA; CDK4	.	NPHD2022A	NA
14	Male	NA	NA	NA	NA	Adult-type diffuse gliomas	0.999993	diffuse high-grade neuroepithelial tumour [adult-type]	0.999991	diffuse high-grade neuroepithelial tumour [adult-type, non-defined type B]	0.99999	Adult-type diffuse high grade glioma, IDH-wildtype, subtype B	0.99999	unmethylated	Balanced	.	.	NPHD2022A	NA
15	Female	32	Supratentorial	Frontal left	High-grade glioma, NEC	Adult-type diffuse gliomas	0.991112	diffuse high-grade neuroepithelial tumour [adult-type]	0.99015	diffuse high-grade neuroepithelial tumour [adult-type, non-defined type B]	0.990038	Adult-type diffuse high grade glioma, IDH-wildtype, subtype B	0.990038	unmethylated	Balanced	.	.	NPHD2022A	NA
16	Male	78	Supratentorial	Insular left	Glioblastoma, IDH-wildtype	Adult-type diffuse gliomas	0.999575	diffuse high-grade neuroepithelial tumour [adult-type]	0.999438	diffuse high-grade neuroepithelial tumour [adult-type, non-defined type B]	0.999393	Adult-type diffuse high grade glioma, IDH-wildtype, subtype B	0.999393	unmethylated	Homozygous deletion	.	.	NPHD2022A	NA
17	Female	21	Supratentorial	Cerebrum	Glioblastoma, IDH-wildtype	Adult-type diffuse gliomas	0.999998	diffuse high-grade neuroepithelial tumour [adult-type]	0.999996	diffuse high-grade neuroepithelial tumour [adult-type, non-defined type B]	0.999996	Adult-type diffuse high grade glioma, IDH-wildtype, subtype B	0.999996	unmethylated	Balanced	PDGFRA; CDK4; MYCN	.	NPHD2022A	NPHDRNA
18	Male	17	Supra- / Infratentorial	Basal ganglia, brain stem	Anaplastic astrocytoma, IDH-wildtype and H3-wildtype	Adult-type diffuse gliomas	1	diffuse high-grade neuroepithelial tumour [adult-type]	1	diffuse high-grade neuroepithelial tumour [adult-type, non-defined type B]	1	Adult-type diffuse high grade glioma, IDH-wildtype, subtype B	1	unmethylated	Balanced	.	.	NPHD2022A	NA
19	Male	30	Supratentorial	Fronto-parietal	Glioblastoma, IDH-wildtype	Adult-type diffuse gliomas	1	diffuse high-grade neuroepithelial tumour [adult-type]	1	diffuse high-grade neuroepithelial tumour [adult-type, non-defined type B]	1	Adult-type diffuse high grade glioma, IDH-wildtype, subtype B	1	unmethylated	Homozygous deletion	.	.	NPHD2022A	NPHDRNA
20	Male	53	Supratentorial	Frontal	High-grade glioma, NEC	Adult-type diffuse gliomas	0.999999	diffuse high-grade neuroepithelial tumour [adult-type]	0.999999	diffuse high-grade neuroepithelial tumour [adult-type, non-defined type B]	0.999999	Adult-type diffuse high grade glioma, IDH-wildtype, subtype B	0.999999	unmethylated	Homozygous deletion	.	.	NPHD2022A	NA
21	Male	34	Supratentorial	Frontal	Glioblastoma, IDH-wildtype	Adult-type diffuse gliomas	0.94392	diffuse high-grade neuroepithelial tumour [adult-type]	0.924528	diffuse high-grade neuroepithelial tumour [adult-type, non-defined type B]	0.918898	Adult-type diffuse high grade glioma, IDH-wildtype, subtype B	0.918898	unmethylated	Homozygous deletion	.	NF1 (heterozygous)	NPHD2022A	NA
22	Male	50	Supratentorial	Frontal left	Diffuse astrocytoma, IDH-wildtype	Adult-type diffuse gliomas	1	diffuse high-grade neuroepithelial tumour [adult-type]	1	diffuse high-grade neuroepithelial tumour [adult-type, non-defined type B]	1	Adult-type diffuse high grade glioma, IDH-wildtype, subtype B	1	unmethylated	Balanced	PDGFRA; EGFR	.	NPHD2022A	NPHDRNA
23	Male	NA	Supratentorial	Frontal	Glioblastoma, IDH-wildtype	Adult-type diffuse gliomas	1	diffuse high-grade neuroepithelial tumour [adult-type]	1	diffuse high-grade neuroepithelial tumour [adult-type, non-defined type B]	1	Adult-type diffuse high grade glioma, IDH-wildtype, subtype B	1	unmethylated	Homozygous deletion	PDGFRA	.	NPHD2022A	NA
24	Male	41	Infratentorial	Cerebellum	Glioblastoma, IDH-wildtype	Adult-type diffuse gliomas	1	diffuse high-grade neuroepithelial tumour [adult-type]	1	diffuse high-grade neuroepithelial tumour [adult-type, non-defined type B]	1	Adult-type diffuse high grade glioma, IDH-wildtype, subtype B	1	unmethylated	Balanced	PDGFRA	.	NPHD2022A	NA
25	Male	37	Supratentorial	Fronal left	Glioblastoma, IDH-wildtype	Adult-type diffuse gliomas	0.999868	diffuse high-grade neuroepithelial tumour [adult-type]	0.99982	diffuse high-grade neuroepithelial tumour [adult-type, non-defined type B]	0.999798	Adult-type diffuse high grade glioma, IDH-wildtype, subtype B	0.999798	unmethylated	Balanced	.	.	NPHD2022A	NA
26	Male	22	Supratentorial	Hemispheric	Glioblastoma, IDH-wildtype	Adult-type diffuse gliomas	1	diffuse high-grade neuroepithelial tumour [adult-type]	1	diffuse high-grade neuroepithelial tumour [adult-type, non-defined type B]	1	Adult-type diffuse high grade glioma, IDH-wildtype, subtype B	1	unmethylated	Homozygous deletion	PDGFRA; MYCN	.	NPHD2022A	NA
27	Male	68	Supratentorial	Temporal right	Anaplastic astrocytoma, IDH-wildtype and H3-wildtype	Adult-type diffuse gliomas	1	diffuse high-grade neuroepithelial tumour [adult-type]	1	diffuse high-grade neuroepithelial tumour [adult-type, non-defined type B]	1	Adult-type diffuse high grade glioma, IDH-wildtype, subtype B	1	unmethylated	Balanced	.	.	NPHD2022A	NA
28	Male	32	Supratentorial	Frontal	Diffuse high-grade glioma, NEC	Adult-type diffuse gliomas	0.999998	diffuse high-grade neuroepithelial tumour [adult-type]	0.999998	diffuse high-grade neuroepithelial tumour [adult-type, non-defined type B]	0.999998	Adult-type diffuse high grade glioma, IDH-wildtype, subtype B	0.999998	unmethylated	Balanced	.	.	iGenSeq	Archer Lung Fusion Plex
29	Male	31	Supratentorial	Corpus callosum	Diffuse low-grade glioma, NEC	Adult-type diffuse gliomas	0.995518	diffuse high-grade neuroepithelial tumour [adult-type]	0.994465	diffuse high-grade neuroepithelial tumour [adult-type, non-defined type B]	0.992183	Adult-type diffuse high grade glioma, IDH-wildtype, subtype B	0.992183	unmethylated	Balanced	.	.	iGenSeq	Archer Comprehensive Thyroid and Lung plus
30	Male	54	Supratentorial	Frontal, cortical	Diffuse high-grade glioma, NEC	Adult-type diffuse gliomas	0.997532	diffuse high-grade neuroepithelial tumour [adult-type]	0.997089	diffuse high-grade neuroepithelial tumour [adult-type, non-defined type B]	0.996972	Adult-type diffuse high grade glioma, IDH-wildtype, subtype B	0.996972	unmethylated	Balanced	.	NF1 (heterozygous)	iGenSeq	Archer Comprehensive Thyroid and Lung plus
31	Male	27	Infratentorial	Cerebellum	Glioblastoma, IDH-wildtype	Adult-type diffuse gliomas	0.999914	diffuse high-grade neuroepithelial tumour [adult-type]	0.999885	diffuse high-grade neuroepithelial tumour [adult-type, non-defined type B]	0.999876	Adult-type diffuse high grade glioma, IDH-wildtype, subtype B	0.999876	unmethylated	Homozygous deletion	.	.	iGenSeq	Archer Comprehensive Thyroid and Lung plus
32	Female	28	Supratentorial	Corpus callosum	Diffuse high-grade glioma, NEC	Adult-type diffuse gliomas	1	diffuse high-grade neuroepithelial tumour [adult-type]	1	diffuse high-grade neuroepithelial tumour [adult-type, non-defined type B]	1	Adult-type diffuse high grade glioma, IDH-wildtype, subtype B	1	unmethylated	Heterozygous deletion	.	.	SureSelect CD Curie CGP	Archer LungV2

## Sheet: Supplementary Table 2
Supplementary Table 2 - Reference DNA methylation classes (t-SNE)
Abbreviation	DNA methylation class (v12.8)
A_LG, IDH-mutant	Astrocytoma, IDH-mutant; lower grade
A_HG, IDH-mutant	Astrocytoma, IDH-mutant; high grade
DHG, H3 G34-mutant	Diffuse hemispheric glioma, H3 G34-mutant
DMG, EGFR	Diffuse midline glioma, H3 K27-altered, subtype EGFR-altered
DMG, H3 K27-altered	Diffuse midline glioma, H3 K27-altered, subtype H3 K27-mutant or EZHIP expressing
GB, RTK1	Glioblastoma, IDH-wildtype, RTK1 subtype
GB, RTK2	Glioblastoma, IDH-wildtype, RTK2 subtype
GB, MES	Glioblastoma, IDH-wildtype, mesenchymal subtype
GB, MES_ATYP	Glioblastoma, IDH-wildtype, mesenchymal subtype, subclass B (novel)
GB, PNC	Glioblastoma, IDH-wildtype with primitive neuronal component (novel)
HGAP	High-grade astrocytoma with piloid features
O, IDH-mutant	Oligodendroglioma, IDH-mutant and 1p/19q-codeleted
PXA	(Anaplastic) pleomorphic xanthoastrocytoma

## Sheet: Supplementary Table 3
Supplementary Table 3 - Gene alterations detected by NGS from tumor samples
Case #	Targeted gene panel DNA sequencing	Gene symbol	Transcript change	Variant allele fraction (VAF)
1	NPHD2022A	NF1	NF1:NM_001042492.3:c.2446C>T:p.R816*	VAF=0.52
1	NPHD2022A	NF1	NF1:NM_001042492.3:c.2439_2440insA:p.A815fs	VAF=0.47
1	NPHD2022A	PTEN	PTEN:NM_NM_000314.4:c.388C>G:p.R130G	VAF=0.11
1	NPHD2022A	TERT	c.-124C>T (C228T)	VAF=0.37
2	NPHD2022A	SETD2	SETD2:NM_014159.7:c.5287_5290del:p.1763_1764del	VAF=0.29
2	NPHD2022A	NF1	NF1:NM_001042492.3:c.1017_1018del:p.339_340del	VAF=0.31
2	NPHD2022A	PTPN11	PTPN11:NM_002834.5:c.1520C>A:p.T507K	VAF=0.25
2	NPHD2022A	TERT	c.-124C>T (C228T)	VAF=0.46
3	NPHD2022A	NF1	NF1:NM_001042492.3:c.7348C>T:p.R2450*	VAF=0.21
3	NPHD2022A	CDKN2A	CDKN2A:NM_001195132.2:c.330G>A:p.W110*	VAF=0.43
4	NPHD2022A	NF1	NF1:NM_001042492.3:c.7458-1G>A	VAF=0.78
4	NPHD2022A	CHD7	CHD7:NM_017780:exon16:c.3929delT:p.L1310fs	VAF=0.31
5	NPHD2022A	NF1	NF1:NM_001042492.3:c.6927_6946del:p.2309_2316del	VAF=0.16
5	NPHD2022A	BCOR	BCOR:NM_001123384:exon4:c.2111_2135del:p.704_712del	VAF=0.48
5	NPHD2022A	NBN	NBN:NM_002485:exon6:c.657_661del:p.219_221del	VAF=0.80
6	NPHD2022A	SETD2	SETD2:NM_014159.7:c.6940_6941del:p.2314_2314del	VAF=0.31
6	NPHD2022A	NF1	NF1:NM_001042492.3:c.3826C>T:p.R1276*	VAF=0.46
6	NPHD2022A	PTPN11	PTPN11:NM_002834.5:c.836A>C:p.Y279S	VAF=0.43
7	NPHD2022A	NF1	NF1:NM_001042492.3:c.1165_1169insCTCA:p.H389fs	VAF=0.23
7	NPHD2022A	BCOR	BCOR:NM_001123384:exon4:c.1440_1453del:p.480_485del	VAF=0.51
8	NPHD2022A	TP53	TP53:NM_000546.6:c.469G>A:p.V157I	VAF=0.21
8	NPHD2022A	TP53	TP53:NM_000546.6:c.485T>G:p.I162S	VAF=0.20
8	NPHD2022A	NF1	NF1:NM_001042492.3:c.3739_3742del:p.F1247Ifs*18	VAF=0.15
9	NPHD2022A	NF1	NF1:NM_001042492.3:c.882_885delGAAT:p.Met294Ilefs*22	VAF=0.14
9	NPHD2022A	NF1	NF1:NM_001042492.3:c.888+1G>T	VAF=0.48
9	NPHD2022A	KRAS	KRAS:NM_033360.4:c.40G>A:p.V14I	VAF=0.13
10	NPHD2022A	TP53	TP53:NM_000546.6:c.747G>T:p.R249S	VAF=0.87
10	NPHD2022A	SETD2	SETD2:NM_014159.7:c.C4325A:p.S1442*	VAF=0.90
10	NPHD2022A	FGFR1	FGFR1:NM_023110.3:c.1638C>A:p.N546K	VAF=0.42
11	NPHD2022A	TP53	TP53:NM_000546.6:c.451C>A:p.P151T	VAF=0.56
11	NPHD2022A	FGFR1	FGFR1:NM_023110.3:c.1638C>A:p.N546K	VAF=0.20
12	NPHD2022A	FGFR1	FGFR1:NM_023110.3:c.1638C>A:p.N546K	VAF=0.31
13	NPHD2022A	FGFR1	FGFR1:NM_023110.3:c.1966A>G:p.K656E	VAF=0.17
14	NPHD2022A	BRAF	BRAF:NM_004333.6:c.1799T>A:p.V600E	VAF=0.39
14	NPHD2022A	CDKN2A	CDKN2A:NM_001195132.2:c.201_202insT:p.A68fs	VAF=0.40
15	NPHD2022A	BRAF	BRAF:NM_004333.6:c.1799T>A:p.V600E	VAF=0.34
16	NPHD2022A	SETD2	SETD2:NM_014159.7:c.4659_4660insT:p.V1554fs	VAF=0.67
16	NPHD2022A	PTPN11	PTPN11:NM_002834.5:c.1508G>T:p.G503V	VAF=0.37
16	NPHD2022A	TERT	c.-124C>T (C228T)	VAF=0.56
17	NPHD2022A	TP53	TP53:NM_000546.6:c.473dupG:p.A159Rfs*22	VAF=0.50
17	NPHD2022A	PTPN11	PTPN11:NM_002834.5:c.1382C>G:p.A461G	VAF=0.21
17	NPHD2022A	ATRX	ATRX:NM_000489:exon11:c.3810-2A>G	VAF=0.36
18	NPHD2022A	PTPN11	PTPN11:NM_002834.5:c.844A>G:p.I282V	VAF=0.15
18	NPHD2022A	PTPN11	PTPN11:NM_002834.5:c.179G>C:p.G60A	VAF=0.20
18	NPHD2022A	TERT	c.-124C>T (C228T)	VAF=0.41
19	NPHD2022A	TP53	TP53:NM_000546.6:c.472C>G:p.R158G	VAF=0.31
19	NPHD2022A	TP53	TP53:NM_000546.6:c.725G>A:p.C242Y	VAF=0.51
19	NPHDRNA	NTRK2	WNK2::NTRK2	NA
19	NPHD2022A	BCOR	BCOR:NM_001123383:exon4:c.1706delC:p.A570Hfs*19	VAF=0.80
20	NPHD2022A	TP53	TP53:NM_000546.6:c.538G>A:p.E180K	VAF=0.32
20	NPHD2022A	ATRX	ATRX:NM_000489.6:c.4225_4228del:p.1409_1410del	VAF=0.64
20	NPHDRNA	NTRK2	NACC2::NTRK2	NA
21	NPHD2022A	EGFR	EGFR:NM_005228.5:c.865G>A:p.A289T	VAF=0.33
21	NPHD2022A	BCOR	BCOR:NM_001123383:exon9:c.4050_4051insA:p.V1351fs	VAF=0.62
22	NPHD2022A	TP53	TP53:NM_000546.6:c.836G>A:p.G279E	VAF=0.86
23	NPHD2022A	TP53	TP53:NM_000546.6:c.817C>T:p.R273C	VAF=0.87
23	NPHD2022A	BCOR	BCOR:NM_001123384:exon4:c.1440_1453del:p.480_485del	VAF=0.61
24	NPHD2022A	TP53	TP53:NM_000546.6:c.472C>G:p.R158G	VAF=0.89
25	NPHD2022A	TP53	TP53:NM_000546.6:c.799C>T:p.R267W	VAF=0.39
25	NPHD2022A	TP53	TP53:NM_000546.6:c.474_475insA:p.A159Sfs*22	VAF=0.41
25	NPHD2022A	ATRX	ATRX:NM_000489.6:c.1166T>G:p.L389*	VAF=0.86
25	NPHD2022A	CREBBP	CREBBP:NM_004380:exon4:c.1109delG:p.R370fs	VAF=0.38
25	NPHD2022A	PDGFRA	PDGFRA:NM_006206:exon14:c.1977C>G:p.N659K	VAF=0.43
26	NPHD2022A	TP53	TP53:NM_000546.6:c.659A>G:p.Y220C	VAF=0.92
27	NPHD2022A	TERT	c.-124C>T (C228T)	VAF=0.47
28	Archer	MET	PTPRZ1::MET	NA
28	iGenSeq	PIK3CA	PIK3CA:NM_006218.3:c.1258T>C:p.C420R	VAF=0.44
28	iGenSeq	TERT	c.-124C>T (C228T)	VAF=0.37
29	Archer	MET	PTPRZ1::MET	NA
29	iGenSeq	PIK3CA	PIK3CA:NM_006218.3:c.1624G>A:p.E542K	VAF=0.28
29	iGenSeq	TERT	c.-146C>T (C250T)	VAF=0.25
30	iGenSeq	NF1	NF1:NM_001042492.3:c.5031_5040del:p.Y1678Tfs	VAF=0.89
31	iGenSeq	TP53	TP53:NM_000546.6:c.817C>T:p.R273C	VAF=0.42
31	iGenSeq	TP53	TP53:NM_000546.6:c.472C>G:p.R158G	VAF=0.46
31	Archer	MET	PTPRZ1::MET	NA
32	SureSelect CD Curie CGP	TERT	c.-124C>T (C228T)	VAF=0.41

## Sheet: Supplementary Table 4
Supplementary Table 4 - Histological and immunohistochemical characteristics
Case #	Cellularity	Morphology	Multinuclear cells	Microvascular proliferation	Necrosis	Calcification	Infiltration	GFAP	OLIG2	SYN	H3K27me3	ATRX	Ki-67	NFP	VIM	CD34
2	high	astrocytic, focally perinuclear clearing and spindle cells, slightly pleomorphic, prominent nuclei, perivascular pseudorosettes	present, multiple tightly packed nuclei	present	present	present	diffuse	positive (focally)	positive	negative	retained	retained	0.2	diffuse growth pattern	positive	negative
4	moderate	astrocytic, slightly pleomorphic	absent	present	absent	absent	not evaluable	positive	positive	negative	retained	retained	0.05	NA	NA	negative
6	moderate - high	astrocytic, focally perinuclear clearing, slightly pleomorphic	present, multiple tightly packed nuclei	present	absent	present	diffuse	NA	NA	NA	NA	NA	NA	NA	NA	NA
8	moderate	astrocytic, focally perinuclear clearing	absent	absent	absent	absent	diffuse	positive	positive	negative	retained	retained	0.05	diffuse growth pattern	positive	negative
9	moderate	astrocytic, slightly pleomorphic	present	absent	absent	absent	diffuse	positive	NA	NA	NA	retained	0.03	NA	NA	NA
12	moderate - high	astrocytic, focally prominent nucleoli	present, multiple tightly packed nuclei	present	present	present	diffuse	positive	positive	negative	retained	retained	0.4	diffuse growth pattern	positive	negative
17	moderate - high	astrocytic, pleomorphic	present, multiple tightly packed nuclei	present	absent	absent	diffuse	positive	positive	negative	retained	not evaluable	0.3	diffuse growth pattern	positive	negative
19	high	astrocytic, pleomorphic, focally giant cells	present, multiple tightly packed nuclei	present	present	absent	diffuse	positive	positive	negative	retained	retained	0.3	diffuse growth pattern	NA	negative
22	moderate	astrocytic, slightly pleomorphic, prominent nuclei	present, multiple tightly packed nuclei	absent	absent	absent	diffuse	positive	positive	negative	retained	retained	0.04	diffuse growth pattern	positive	negative
25	high	astrocytic	present (very focally)	present	present	absent	diffuse	positive	positive	NA	NA	loss	0.2	diffuse growth pattern	positive	NA
28	high	astrocytic and oligodendroglial components	absent	present	present	present	diffuse	positive	positive	NA	retained	retained	0.3	diffuse growth pattern	NA	negative
29	moderate	astrocytic	absent	absent	absent	absent	diffuse	positive	positive	NA	retained	retained	0.08	diffuse growth pattern	NA	negative
30	high	astrocytic	multiple tightly packed nuclei	absent	absent	absent	diffuse	NA	NA	NA	NA	retained	0.08	NA	NA	negative
31	high	astrocytic, focally giant cells	present, multiple tightly packed nuclei	absent	absent	present	diffuse	negative	positive	focally weak positivity	retained	retained	0.15	NA	positive	negative
32	high	astrocytic	multiple tightly packed nuclei	present	absent	absent	diffuse	NA	positive	NA	retained	retained	0.15	diffuse growth pattern	NA	NA
